# Supplementary material for: Transgenic validation of a promoter strongly inducible by Agrobacterium tumefaciens
Source: Sci Rep. 2025 Dec 1;16:485. doi: 10.1038/s41598-025-30002-8 (PMC12775061; doi:10.1038/s41598-025-30002-8)
Supplement: Supplementary file 2 — Supplementary Material 2 [file 41598_2025_30002_MOESM2_ESM.xlsx]

## Sheet: HyPRO-AGRO
This dataset corresponds to the experiment “HyPRO treated with Agrobacterium tumefaciens” performed using SYBR Green I / HRM Dye (465–510) detection . Each row represents a biological replicate, and each column represents a technical replicate.
Experiment: HyPRO- treated with A. Tumefaciens- R2 Selected Filter: SYBR Green I / HRM Dye (465-510)							Experiment: HyPRO- treated with A. Tumefaciens- R2 Selected Filter: SYBR Green I / HRM Dye (465-510)								Experiment: HyPRO- treated with A. Tumefaciens- R3 Selected Filter: SYBR Green I / HRM Dye (465-510)
Include	Color	Pos	Name	Cp	Concentration	Standard	Include	Color	Pos	Name	Cp	Concentration	Standard		Include	Color	Pos	Name	Cp	Concentration	Standard	Status
TRUE	255	A1	HyPRO-0hC-R1-GAPDH	19.06			TRUE	255	A7	HyPRO-0hC-R2-GAPDH	19.07		0		TRUE	255	A7	HyPRO-0hC-R3-GAPDH	19.34		0
TRUE	255	A2	HyPRO-0hC-R1-GAPDH	18.99			TRUE	255	A8	HyPRO-0hC-R2-GAPDH	19.01		0		TRUE	255	A8	HyPRO-0hC-R3-GAPDH	19.28		0
TRUE	255	A3	HyPRO-0hC-R1-GAPDH	18.9			TRUE	255	A9	HyPRO-0hC-R2-GAPDH	19.11		0		TRUE	255	A9	HyPRO-0hC-R3-GAPDH	19.41		0
TRUE	255	A4	HyPRO-0hC-R1-GUS	18.99			TRUE	255	A10	HyPRO-0hC-R2-GUS	19.22		0		TRUE	255	A10	HyPRO-0hC-R3-GUS	18.86		0
TRUE	255	A5	HyPRO-0hC-R1-GUS	18.99			TRUE	255	A11	HyPRO-0hC-R2-GUS	18.96		0		TRUE	255	A11	HyPRO-0hC-R3-GUS	18.64		0
TRUE	255	A6	HyPRO-0hC-R1-GUS	18.46			TRUE	255	A12	HyPRO-0hC-R2-GUS	19.1		0		TRUE	255	A12	HyPRO-0hC-R3-GUS	18.72		0
TRUE	255	B1	HyPRO-0hT-R1-GAPDH	19.18			TRUE	255	B7	HyPRO-0hT-R2-GAPDH	18.76		0		TRUE	255	B7	HyPRO-0hT-R3-GAPDH	18.92		0
TRUE	255	B2	HyPRO-0hT-R1-GAPDH	19.31			TRUE	255	B8	HyPRO-0hT-R2-GAPDH	19.19		0		TRUE	255	B8	HyPRO-0hT-R3-GAPDH	19.33		0
TRUE	255	B3	HyPRO-0hT-R1-GAPDH	18.94			TRUE	255	B9	HyPRO-0hT-R2-GAPDH	18.98		0		TRUE	255	B9	HyPRO-0hT-R3-GAPDH	18.98		0
TRUE	255	B4	HyPRO-0hT-R1-GUS	18.74			TRUE	255	B10	HyPRO-0hT-R2-GUS	18.75		0		TRUE	255	B10	HyPRO-0hT-R3-GUS	18.6		0
TRUE	255	B5	HyPRO-0hT-R1-GUS	18.65			TRUE	255	B11	HyPRO-0hT-R2-GUS	18.76		0		TRUE	255	B11	HyPRO-0hT-R3-GUS	18.83		0
TRUE	255	B6	HyPRO-0hT-R1-GUS	18.6			TRUE	255	B12	HyPRO-0hT-R2-GUS	18.9		0		TRUE	255	B12	HyPRO-0hT-R3-GUS	18.72		0
TRUE	255	C1	HyPRO-1hC-R1-GAPDH	19.31			TRUE	255	C7	HyPRO-1hC-R2-GAPDH	18.91		0		TRUE	255	C7	HyPRO-1hC-R3-GAPDH	19.34		0
TRUE	255	C2	HyPRO-1hC-R1-GAPDH	20.05			TRUE	255	C8	HyPRO-1hC-R2-GAPDH	19.06		0		TRUE	255	C8	HyPRO-1hC-R3-GAPDH	18.89		0
TRUE	255	C3	HyPRO-1hC-R1-GAPDH	19.28			TRUE	255	C9	HyPRO-1hC-R2-GAPDH	19.36		0		TRUE	255	C9	HyPRO-1hC-R3-GAPDH	19.36		0
TRUE	255	C4	HyPRO-1hC-R1-GUS	18.98			TRUE	255	C10	HyPRO-1hC-R2-GUS	18.8		0		TRUE	255	C10	HyPRO-1hC-R3-GUS	19.82		0
TRUE	255	C5	HyPRO-1hC-R1-GUS	18.92			TRUE	255	C11	HyPRO-1hC-R2-GUS	18.86		0		TRUE	255	C11	HyPRO-1hC-R3-GUS	19.98		0
TRUE	255	C6	HyPRO-1hC-R1-GUS	18.96			TRUE	255	C12	HyPRO-1hC-R2-GUS	18.99		0		TRUE	255	C12	HyPRO-1hC-R3-GUS	20.41		0
TRUE	255	D1	HyPRO-1hT-R1-GAPDH	19.35			TRUE	255	D7	HyPRO-1hT-R2-GAPDH	19.17		0		TRUE	255	D7	HyPRO-1hT-R3-GAPDH	19		0
TRUE	255	D2	HyPRO-1hT-R1-GAPDH	19.34			TRUE	255	D8	HyPRO-1hT-R2-GAPDH	19.23		0		TRUE	255	D8	HyPRO-1hT-R3-GAPDH	19.16		0
TRUE	255	D3	HyPRO-1hT-R1-GAPDH	18.86			TRUE	255	D9	HyPRO-1hT-R2-GAPDH	19.21		0		TRUE	255	D9	HyPRO-1hT-R3-GAPDH	19.21		0
TRUE	255	D4	HyPRO-1hT-R1-GUS	18.67			TRUE	255	D10	HyPRO-1hT-R2-GUS	19.33		0		TRUE	255	D10	HyPRO-1hT-R3-GUS	19.78		0
TRUE	255	D5	HyPRO-1hT-R1-GUS	18.68			TRUE	255	D11	HyPRO-1hT-R2-GUS	18.97		0		TRUE	255	D11	HyPRO-1hT-R3-GUS	19.53		0
TRUE	255	D6	HyPRO-1hT-R1-GUS	18.86			TRUE	255	D12	HyPRO-1hT-R2-GUS	19		0		TRUE	255	D12	HyPRO-1hT-R3-GUS	19.49		0
TRUE	255	E1	HyPRO-2hC-R1-GAPDH	19.3			TRUE	255	E7	HyPRO-2hC-R2-GAPDH	19.03		0		TRUE	255	E7	HyPRO-2hC-R3-GAPDH	18.89		0
TRUE	255	E2	HyPRO-2hC-R1-GAPDH	18.88			TRUE	255	E8	HyPRO-2hC-R2-GAPDH	18.83		0		TRUE	255	E8	HyPRO-2hC-R3-GAPDH	19.25		0
TRUE	255	E3	HyPRO-2hC-R1-GAPDH	19.29			TRUE	255	E9	HyPRO-2hC-R2-GAPDH	18.97		0		TRUE	255	E9	HyPRO-2hC-R3-GAPDH	19.16		0
TRUE	255	E4	HyPRO-2hC-R1-GUS	18.96			TRUE	255	E10	HyPRO-2hC-R2-GUS	19.59		0		TRUE	255	E10	HyPRO-2hC-R3-GUS	19.8		0
TRUE	255	E5	HyPRO-2hC-R1-GUS	15.96			TRUE	255	E11	HyPRO-2hC-R2-GUS	19.35		0		TRUE	255	E11	HyPRO-2hC-R3-GUS	19.82		0
TRUE	255	E6	HyPRO-2hC-R1-GUS	18.4			TRUE	255	E12	HyPRO-2hC-R2-GUS	19.57		0		TRUE	255	E12	HyPRO-2hC-R3-GUS	19.9		0
TRUE	255	F1	HyPRO-2hT-R1-GAPDH	18.99			TRUE	255	F7	HyPRO-2hT-R2-GAPDH	19.01		0		TRUE	255	F7	HyPRO-2hT-R3-GAPDH	19.19		0
TRUE	255	F2	HyPRO-2hT-R1-GAPDH	19.2			TRUE	255	F8	HyPRO-2hT-R2-GAPDH	19.12		0		TRUE	255	F8	HyPRO-2hT-R3-GAPDH	19.33		0
TRUE	255	F3	HyPRO-2hT-R1-GAPDH	19.22			TRUE	255	F9	HyPRO-2hT-R2-GAPDH	19.21		0		TRUE	255	F9	HyPRO-2hT-R3-GAPDH	19.41		0
TRUE	255	F4	HyPRO-2hT-R1-GUS	15.59			TRUE	255	F10	HyPRO-2hT-R2-GUS	15.74		0		TRUE	255	F10	HyPRO-2hT-R3-GUS	16.58		0
TRUE	255	F5	HyPRO-2hT-R1-GUS	16.65			TRUE	255	F11	HyPRO-2hT-R2-GUS	16.05		0		TRUE	255	F11	HyPRO-2hT-R3-GUS	17.79		0
TRUE	255	F6	HyPRO-2hT-R1-GUS	16.84			TRUE	255	F12	HyPRO-2hT-R2-GUS	16.74		0		TRUE	255	F12	HyPRO-2hT-R3-GUS	15.97		0
TRUE	255	G1	HyPRO-4hC-R1-GAPDH	19.44			TRUE	65280	G7	HyPRO-4hC-R2-GAPDH			0		TRUE	255	G7	HyPRO-4hC-R3-GAPDH	18.98		0
TRUE	255	G2	HyPRO-4hC-R1-GAPDH	19.31			TRUE	255	G8	HyPRO-4hC-R2-GAPDH	19.16		0		TRUE	255	G8	HyPRO-4hC-R3-GAPDH	19.34		0
TRUE	255	G3	HyPRO-4hC-R1-GAPDH	19.03			TRUE	255	G9	HyPRO-4hC-R2-GAPDH	19.21		0		TRUE	255	G9	HyPRO-4hC-R3-GAPDH	19.44		0
TRUE	255	G4	HyPRO-4hC-R1-GUS	18.8			TRUE	255	G10	HyPRO-4hC-R2-GUS	19.37		0		TRUE	255	G10	HyPRO-4hC-R3-GUS	20.1		0
TRUE	255	G5	HyPRO-4hC-R1-GUS	19.23			TRUE	255	G11	HyPRO-4hC-R2-GUS	18.78		0		TRUE	255	G11	HyPRO-4hC-R3-GUS	19.57		0
TRUE	255	G6	HyPRO-4hC-R1-GUS	19.16			TRUE	255	G12	HyPRO-4hC-R2-GUS	19.41		0		TRUE	255	G12	HyPRO-4hC-R3-GUS	20.21		0
TRUE	255	H1	HyPRO-4hT-R1-GAPDH	19.22			TRUE	255	H7	HyPRO-4hT-R2-GAPDH	19.16		0		TRUE	255	H7	HyPRO-4hT-R3-GAPDH	19.29		0
TRUE	255	H2	HyPRO-4hT-R1-GAPDH	18.91			TRUE	255	H8	HyPRO-4hT-R2-GAPDH	19.37		0		TRUE	255	H8	HyPRO-4hT-R3-GAPDH	19.35		0
TRUE	255	H3	HyPRO-4hT-R1-GAPDH	19.33			TRUE	255	H9	HyPRO-4hT-R2-GAPDH	19.03		0		TRUE	255	H9	HyPRO-4hT-R3-GAPDH	19.29		0
TRUE	255	H4	HyPRO-4hT-R1-GUS	16.86			TRUE	255	H10	HyPRO-4hT-R2-GUS	16.69		0		TRUE	255	H10	HyPRO-4hT-R3-GUS	17.24		0
TRUE	255	H5	HyPRO-4hT-R1-GUS	16.09			TRUE	255	H11	HyPRO-4hT-R2-GUS	16.6		0		TRUE	255	H11	HyPRO-4hT-R3-GUS	16.75		0
TRUE	255	H6	HyPRO-4hT-R1-GUS	17.01			TRUE	255	H12	HyPRO-4hT-R2-GUS	16.77		0		TRUE	255	H12	HyPRO-4hT-R3-GUS	16.63		0

## Sheet: HyPRO-TR1-AGRO
This dataset corresponds to the experiment “HyPRO-TR1 treated with Agrobacterium tumefaciens” performed using SYBR Green I / HRM Dye (465–510) detection. Each row represents a biological replicate, and each column represents a technical replicate.
Experiment: HyPRO-TR1-R1 Selected Filter: SYBR Green I / HRM Dye (465-510)							Experiment: HyPRO-TR1-R2 Selected Filter: SYBR Green I / HRM Dye (465-510)							Experiment: HyPRO-TR1-R3 Selected Filter: SYBR Green I / HRM Dye (465-510)
TRUE	255	A1	HyPRO-TR1-0hC-R1-GAPDH	21.0734			TRUE	255	A1	HyPRO-TR2-0hC-R2-GAPDH	21.0534			TRUE	255	A07	HyPRO-TR2-0hC-R2-GAPDH	20.7892
TRUE	255	A2	HyPRO-TR1-0hC-R1-GAPDH	21.3026			TRUE	255	A2	HyPRO-TR2-0hC-R2-GAPDH	20.9652			TRUE	255	A08	HyPRO-TR2-0hC-R2-GAPDH	20.7926
TRUE	255	A3	HyPRO-TR1-0hC-R1-GAPDH	21.5876			TRUE	255	A3	HyPRO-TR2-0hC-R2-GAPDH	20.997			TRUE	255	A09	HyPRO-TR2-0hC-R2-GAPDH	20.7758
TRUE	255	A4	HyPRO-TR1-0hC-R1-GUS	24.7764			TRUE	255	A4	HyPRO-TR2-0hC-R2-GUS	24.0865			TRUE	255	A10	HyPRO-TR2-0hC-R2-GUS	24.0813
TRUE	255	A5	HyPRO-TR1-0hC-R1-GUS	24.7956			TRUE	255	A5	HyPRO-TR2-0hC-R2-GUS	24.0416			TRUE	255	A11	HyPRO-TR2-0hC-R2-GUS	24.1648
TRUE	255	A6	HyPRO-TR1-0hC-R1-GUS	24.6919			TRUE	255	A6	HyPRO-TR2-0hC-R2-GUS	23.9754			TRUE	255	A12	HyPRO-TR2-0hC-R2-GUS	24.1747
TRUE	255	B1	HyPRO-TR1-0hT-R1-GAPDH	21.5427			TRUE	255	B1	HyPRO-TR2-0hT-R2-GAPDH	21.2441			TRUE	255	B07	HyPRO-TR2-0hT-R2-GAPDH	21.0435
TRUE	255	B2	HyPRO-TR1-0hT-R1-GAPDH	21.23			TRUE	255	B2	HyPRO-TR2-0hT-R2-GAPDH	21.1451			TRUE	255	B08	HyPRO-TR2-0hT-R2-GAPDH	21.2171
TRUE	255	B3	HyPRO-TR1-0hT-R1-GAPDH	21.5082			TRUE	255	B3	HyPRO-TR2-0hT-R2-GAPDH	21.3362			TRUE	255	B09	HyPRO-TR2-0hT-R2-GAPDH	21.1806
TRUE	255	B4	HyPRO-TR1-0hT-R1-GUS	24.8275			TRUE	255	B4	HyPRO-TR2-0hT-R2-GUS	24.2639			TRUE	255	B10	HyPRO-TR2-0hT-R2-GUS	24.3172
TRUE	255	B5	HyPRO-TR1-0hT-R1-GUS	25.0259			TRUE	255	B5	HyPRO-TR2-0hT-R2-GUS	24.2188			TRUE	255	B11	HyPRO-TR2-0hT-R2-GUS	24.2239
TRUE	255	B6	HyPRO-TR1-0hT-R1-GUS	25.0743			TRUE	255	B6	HyPRO-TR2-0hT-R2-GUS	24.2064			TRUE	255	B12	HyPRO-TR2-0hT-R2-GUS	24.1843
TRUE	255	C1	HyPRO-TR1-1hC-R1-GAPDH	21.6941			TRUE	255	C1	HyPRO-TR2-1hC-R2-GAPDH	20.9598			TRUE	255	C07	HyPRO-TR2-1hC-R2-GAPDH	20.9964
TRUE	255	C2	HyPRO-TR1-1hC-R1-GAPDH	21.6343			TRUE	255	C2	HyPRO-TR2-1hC-R2-GAPDH	20.8847			TRUE	255	C08	HyPRO-TR2-1hC-R2-GAPDH	21.3064
TRUE	255	C3	HyPRO-TR1-1hC-R1-GAPDH	21.5656			TRUE	255	C3	HyPRO-TR2-1hC-R2-GAPDH	20.8478			TRUE	255	C09	HyPRO-TR2-1hC-R2-GAPDH	21.3752
TRUE	255	C4	HyPRO-TR1-1hC-R1-GUS	24.9234			TRUE	255	C4	HyPRO-TR2-1hC-R2-GUS	24.1056			TRUE	255	C10	HyPRO-TR2-1hC-R2-GUS	24.1134
TRUE	255	C5	HyPRO-TR1-1hC-R1-GUS	24.9674			TRUE	255	C5	HyPRO-TR2-1hC-R2-GUS	24.2094			TRUE	255	C11	HyPRO-TR2-1hC-R2-GUS	24.0574
TRUE	255	C6	HyPRO-TR1-1hC-R1-GUS	25.0227			TRUE	255	C6	HyPRO-TR2-1hC-R2-GUS	24.2792			TRUE	255	C12	HyPRO-TR2-1hC-R2-GUS	24.1761
TRUE	255	D1	HyPRO-TR1-1hT-R1-GAPDH	21.3918			TRUE	255	D1	HyPRO-TR2-1hT-R2-GAPDH	21.096			TRUE	255	D07	HyPRO-TR2-1hT-R2-GAPDH	21.2004
TRUE	255	D2	HyPRO-TR1-1hT-R1-GAPDH	21.3897			TRUE	255	D2	HyPRO-TR2-1hT-R2-GAPDH	20.9723			TRUE	255	D08	HyPRO-TR2-1hT-R2-GAPDH	21.061
TRUE	255	D3	HyPRO-TR1-1hT-R1-GAPDH	21.3041			TRUE	255	D3	HyPRO-TR2-1hT-R2-GAPDH	21.314			TRUE	255	D09	HyPRO-TR2-1hT-R2-GAPDH	20.8574
TRUE	255	D4	HyPRO-TR1-1hT-R1-GUS	25.0492			TRUE	255	D4	HyPRO-TR2-1hT-R2-GUS	24.2156			TRUE	255	D10	HyPRO-TR2-1hT-R2-GUS	24.2123
TRUE	255	D5	HyPRO-TR1-1hT-R1-GUS	25.0047			TRUE	255	D5	HyPRO-TR2-1hT-R2-GUS	24.0324			TRUE	255	D11	HyPRO-TR2-1hT-R2-GUS	24.2241
TRUE	255	D6	HyPRO-TR1-1hT-R1-GUS	25.2515			TRUE	255	D6	HyPRO-TR2-1hT-R2-GUS	24.0705			TRUE	255	D12	HyPRO-TR2-1hT-R2-GUS	24.264
TRUE	255	E1	HyPRO-TR1-2hC-R1-GAPDH	21.3643			TRUE	255	E1	HyPRO-TR2-2hC-R2-GAPDH	20.8232			TRUE	255	E07	HyPRO-TR2-2hC-R2-GAPDH	20.8117
TRUE	255	E2	HyPRO-TR1-2hC-R1-GAPDH	21.4018			TRUE	255	E2	HyPRO-TR2-2hC-R2-GAPDH	20.9106			TRUE	255	E08	HyPRO-TR2-2hC-R2-GAPDH	20.8636
TRUE	255	E3	HyPRO-TR1-2hC-R1-GAPDH	21.2401			TRUE	255	E3	HyPRO-TR2-2hC-R2-GAPDH	20.7775			TRUE	255	E09	HyPRO-TR2-2hC-R2-GAPDH	21.0936
TRUE	255	E4	HyPRO-TR1-2hC-R1-GUS	24.9523			TRUE	255	E4	HyPRO-TR2-2hC-R2-GUS	24.0801			TRUE	255	E10	HyPRO-TR2-2hC-R2-GUS	24.0726
TRUE	255	E5	HyPRO-TR1-2hC-R1-GUS	24.9965			TRUE	255	E5	HyPRO-TR2-2hC-R2-GUS	24.0647			TRUE	255	E11	HyPRO-TR2-2hC-R2-GUS	24.175
TRUE	255	E6	HyPRO-TR1-2hC-R1-GUS	25.0291			TRUE	255	E6	HyPRO-TR2-2hC-R2-GUS	24.2257			TRUE	255	E12	HyPRO-TR2-2hC-R2-GUS	24.1373
TRUE	255	F1	HyPRO-TR1-2hT-R1-GAPDH	21.9909			TRUE	255	F1	HyPRO-TR2-2hT-R2-GAPDH	21.2182			TRUE	255	F07	HyPRO-TR2-2hT-R2-GAPDH	21.3155
TRUE	255	F2	HyPRO-TR1-2hT-R1-GAPDH	21.6237			TRUE	255	F2	HyPRO-TR2-2hT-R2-GAPDH	21.0755			TRUE	255	F08	HyPRO-TR2-2hT-R2-GAPDH	21.3775
TRUE	255	F3	HyPRO-TR1-2hT-R1-GAPDH	21.8362			TRUE	255	F3	HyPRO-TR2-2hT-R2-GAPDH	21.3636			TRUE	255	F09	HyPRO-TR2-2hT-R2-GAPDH	21.1777
TRUE	255	F4	HyPRO-TR1-2hT-R1-GUS	25.1105			TRUE	255	F4	HyPRO-TR2-2hT-R2-GUS	24.3128			TRUE	255	F10	HyPRO-TR2-2hT-R2-GUS	24.3944
TRUE	255	F5	HyPRO-TR1-2hT-R1-GUS	25.1097			TRUE	255	F5	HyPRO-TR2-2hT-R2-GUS	24.1824			TRUE	255	F11	HyPRO-TR2-2hT-R2-GUS	24.3286
TRUE	255	F6	HyPRO-TR1-2hT-R1-GUS	25.0118			TRUE	255	F6	HyPRO-TR2-2hT-R2-GUS	24.2595			TRUE	255	F12	HyPRO-TR2-2hT-R2-GUS	24.5241
TRUE	255	G1	HyPRO-TR1-4hC-R1-GAPDH	21.029			TRUE	255	G1	HyPRO-TR2-4hC-R2-GAPDH	21.2275			TRUE	255	G07	HyPRO-TR2-4hC-R2-GAPDH	20.9891
TRUE	255	G2	HyPRO-TR1-4hC-R1-GAPDH	20.887			TRUE	255	G2	HyPRO-TR2-4hC-R2-GAPDH	21.0905			TRUE	255	G08	HyPRO-TR2-4hC-R2-GAPDH	21.0527
TRUE	255	G3	HyPRO-TR1-4hC-R1-GAPDH	20.9424			TRUE	255	G3	HyPRO-TR2-4hC-R2-GAPDH	21.4119			TRUE	255	G09	HyPRO-TR2-4hC-R2-GAPDH	21.1503
TRUE	255	G4	HyPRO-TR1-4hC-R1-GUS	24.7703			TRUE	255	G4	HyPRO-TR2-4hC-R2-GUS	24.1561			TRUE	255	G10	HyPRO-TR2-4hC-R2-GUS	24.1217
TRUE	255	G5	HyPRO-TR1-4hC-R1-GUS	24.7333			TRUE	255	G5	HyPRO-TR2-4hC-R2-GUS	24.1506			TRUE	255	G11	HyPRO-TR2-4hC-R2-GUS	24.1346
TRUE	255	G6	HyPRO-TR1-4hC-R1-GUS	24.7879			TRUE	255	G6	HyPRO-TR2-4hC-R2-GUS	24.2562			TRUE	255	G12	HyPRO-TR2-4hC-R2-GUS	24.2288
TRUE	255	H1	HyPRO-TR1-4hT-R1-GAPDH	21.3063			TRUE	255	H1	HyPRO-TR2-4hT-R2-GAPDH	21.6219			TRUE	255	H07	HyPRO-TR2-4hT-R2-GAPDH	21.4662
TRUE	255	H2	HyPRO-TR1-4hT-R1-GAPDH	21.1301			TRUE	255	H2	HyPRO-TR2-4hT-R2-GAPDH	21.3567			TRUE	255	H08	HyPRO-TR2-4hT-R2-GAPDH	21.2055
TRUE	255	H3	HyPRO-TR1-4hT-R1-GAPDH	21.2271			TRUE	255	H3	HyPRO-TR2-4hT-R2-GAPDH	21.2942			TRUE	255	H09	HyPRO-TR2-4hT-R2-GAPDH	21.0416
TRUE	255	H4	HyPRO-TR1-4hT-R1-GUS	25.1709			TRUE	255	H4	HyPRO-TR2-4hT-R2-GUS	24.4407			TRUE	255	H10	HyPRO-TR2-4hT-R2-GUS	24.4551
TRUE	255	H5	HyPRO-TR1-4hT-R1-GUS	25.1203			TRUE	255	H5	HyPRO-TR2-4hT-R2-GUS	24.3112			TRUE	255	H11	HyPRO-TR2-4hT-R2-GUS	24.4274
TRUE	255	H6	HyPRO-TR1-4hT-R1-GUS	25.0601			TRUE	255	H6	HyPRO-TR2-4hT-R2-GUS	24.2513			TRUE	255	H12	HyPRO-TR2-4hT-R2-GUS	24.4735

## Sheet: HyPRO-TR2-AGRO
This dataset corresponds to the experiment “HyPRO-TR2 treated with Agrobacterium tumefaciens” performed using SYBR Green I / HRM Dye (465–510) detection. Each row represents a biological replicate, and each column represents a technical replicate.
Experiment: HyPRO-TR2-R1 Selected Filter: SYBR Green I / HRM Dye (465-510)										Experiment: HyPRO-TR2-R2 Selected Filter: SYBR Green I / HRM Dye (465-510)										Experiment: HyPRO-TR2- R3 Selected Filter: SYBR Green I / HRM Dye (465-510)
Include	Color	Pos	Name	Cp	Concentration	Standard	Status			Include	Color	Pos	Name	Cp	Concentration	Standard	Status			Include	Color	Pos	Name	Cp	Concentration	Standard	Status
A07	SYBR	hyp1	HyPRO-TR1-0hC-R1-GAPDH	26.0499		0				A01	SYBR	hyp1	HyPRO-TR2-0hC-R2-GAPDH	25.2041		0				A07	SYBR	hyp1	HyPRO-TR2-0hC-R3-GAPDH	25.278		0
A08	SYBR	hyp1	HyPRO-TR1-0hC-R1-GAPDH	26.0029		0				A02	SYBR	hyp1	HyPRO-TR2-0hC-R2-GAPDH	25.3946		0				A08	SYBR	hyp1	HyPRO-TR2-0hC-R3-GAPDH	25.3208		0
A09	SYBR	hyp1	HyPRO-TR1-0hC-R1-GAPDH	25.9519		0				A03	SYBR	hyp1	HyPRO-TR2-0hC-R2-GAPDH	25.2658		0				A09	SYBR	hyp1	HyPRO-TR2-0hC-R3-GAPDH	25.3133		0
A10	SYBR	hyp1	HyPRO-TR1-0hC-R1-GUS	31.7565		0				A04	SYBR	hyp1	HyPRO-TR2-0hC-R2-GUS	30.9008		0				A10	SYBR	hyp1	HyPRO-TR2-0hC-R3-GUS	30.5751		0
A11	SYBR	hyp1	HyPRO-TR1-0hC-R1-GUS	31.9745		0				A05	SYBR	hyp1	HyPRO-TR2-0hC-R2-GUS	30.9347		0				A11	SYBR	hyp1	HyPRO-TR2-0hC-R3-GUS	31.1601		0
A12	SYBR	hyp1	HyPRO-TR1-0hC-R1-GUS	31.2655		0				A06	SYBR	hyp1	HyPRO-TR2-0hC-R2-GUS	30.7819		0				A12	SYBR	hyp1	HyPRO-TR2-0hC-R3-GUS	31.2267		0
B07	SYBR	hyp1	HyPRO-TR1-0hT-R1-GAPDH	26.0394		0				B01	SYBR	hyp1	HyPRO-TR2-0hT-R2-GAPDH	25.4149		0				B07	SYBR	hyp1	HyPRO-TR2-0hT-R3-GAPDH	25.578		0
B08	SYBR	hyp1	HyPRO-TR1-0hT-R1-GAPDH	26.091		0				B02	SYBR	hyp1	HyPRO-TR2-0hT-R2-GAPDH	25.269		0				B08	SYBR	hyp1	HyPRO-TR2-0hT-R3-GAPDH	25.4942		0
B09	SYBR	hyp1	HyPRO-TR1-0hT-R1-GAPDH	25.9866		0				B03	SYBR	hyp1	HyPRO-TR2-0hT-R2-GAPDH	25.2952		0				B09	SYBR	hyp1	HyPRO-TR2-0hT-R3-GAPDH	25.603		0
B10	SYBR	hyp1	HyPRO-TR1-0hT-R1-GUS	32.5474		0				B04	SYBR	hyp1	HyPRO-TR2-0hT-R2-GUS	31.0689		0				B10	SYBR	hyp1	HyPRO-TR2-0hT-R3-GUS	30.6849		0
B11	SYBR	hyp1	HyPRO-TR1-0hT-R1-GUS	31.8905		0				B05	SYBR	hyp1	HyPRO-TR2-0hT-R2-GUS	31.0955		0				B11	SYBR	hyp1	HyPRO-TR2-0hT-R3-GUS	30.5675		0
B12	SYBR	hyp1	HyPRO-TR1-0hT-R1-GUS	31.4859		0				B06	SYBR	hyp1	HyPRO-TR2-0hT-R2-GUS	30.5619		0				B12	SYBR	hyp1	HyPRO-TR2-0hT-R3-GUS	31.0026		0
C07	SYBR	hyp1	HyPRO-TR1-1hC-R1-GAPDH	26.0162		0				C01	SYBR	hyp1	HyPRO-TR2-1hC-R2-GAPDH	25.4116		0				C07	SYBR	hyp1	HyPRO-TR2-1hC-R3-GAPDH	25.3731		0
C08	SYBR	hyp1	HyPRO-TR1-1hC-R1-GAPDH	25.9487		0				C02	SYBR	hyp1	HyPRO-TR2-1hC-R2-GAPDH	25.3131		0				C08	SYBR	hyp1	HyPRO-TR2-1hC-R3-GAPDH	25.4678		0
C09	SYBR	hyp1	HyPRO-TR1-1hC-R1-GAPDH	25.8981		0				C03	SYBR	hyp1	HyPRO-TR2-1hC-R2-GAPDH	25.5789		0				C09	SYBR	hyp1	HyPRO-TR2-1hC-R3-GAPDH	25.4159		0
C10	SYBR	hyp1	HyPRO-TR1-1hC-R1-GUS	31.2779		0				C04	SYBR	hyp1	HyPRO-TR2-1hC-R2-GUS	30.963		0				C10	SYBR	hyp1	HyPRO-TR2-1hC-R3-GUS	31.3151		0
C11	SYBR	hyp1	HyPRO-TR1-1hC-R1-GUS	32.0571		0				C05	SYBR	hyp1	HyPRO-TR2-1hC-R2-GUS	31.1371		0				C11	SYBR	hyp1	HyPRO-TR2-1hC-R3-GUS	30.8314		0
C12	SYBR	hyp1	HyPRO-TR1-1hC-R1-GUS	31.4176		0				C06	SYBR	hyp1	HyPRO-TR2-1hC-R2-GUS	31.5394		0				C12	SYBR	hyp1	HyPRO-TR2-1hC-R3-GUS	31.2878		0
D07	SYBR	hyp1	HyPRO-TR1-1hT-R1-GAPDH	25.8742		0				D01	SYBR	hyp1	HyPRO-TR2-1hT-R2-GAPDH	25.4722		0				D07	SYBR	hyp1	HyPRO-TR2-1hT-R3-GAPDH	25.5554		0
D08	SYBR	hyp1	HyPRO-TR1-1hT-R1-GAPDH	25.9094		0				D02	SYBR	hyp1	HyPRO-TR2-1hT-R2-GAPDH	25.5396		0				D08	SYBR	hyp1	HyPRO-TR2-1hT-R3-GAPDH	25.2533		0
D09	SYBR	hyp1	HyPRO-TR1-1hT-R1-GAPDH	26.0403		0				D03	SYBR	hyp1	HyPRO-TR2-1hT-R2-GAPDH	25.3712		0				D09	SYBR	hyp1	HyPRO-TR2-1hT-R3-GAPDH	25.1562		0
D10	SYBR	hyp1	HyPRO-TR1-1hT-R1-GUS	31.0712		0				D04	SYBR	hyp1	HyPRO-TR2-1hT-R2-GUS	31.3038		0				D10	SYBR	hyp1	HyPRO-TR2-1hT-R3-GUS	31.4153		0
D11	SYBR	hyp1	HyPRO-TR1-1hT-R1-GUS	31.0895		0				D05	SYBR	hyp1	HyPRO-TR2-1hT-R2-GUS	31.3271		0				D11	SYBR	hyp1	HyPRO-TR2-1hT-R3-GUS	31.4972		0
D12	SYBR	hyp1	HyPRO-TR1-1hT-R1-GUS	31.3058		0				D06	SYBR	hyp1	HyPRO-TR2-1hT-R2-GUS	31.2519		0				D12	SYBR	hyp1	HyPRO-TR2-1hT-R3-GUS	31.2884		0
E07	SYBR	hyp1	HyPRO-TR1-2hC-R1-GAPDH	25.2345		0				E01	SYBR	hyp1	HyPRO-TR2-2hC-R2-GAPDH	25.5245		0				E07	SYBR	hyp1	HyPRO-TR2-2hC-R3-GAPDH	25.3413		0
E08	SYBR	hyp1	HyPRO-TR1-2hC-R1-GAPDH	26.0198		0				E02	SYBR	hyp1	HyPRO-TR2-2hC-R2-GAPDH	25.3708		0				E08	SYBR	hyp1	HyPRO-TR2-2hC-R3-GAPDH	25.3484		0
E09	SYBR	hyp1	HyPRO-TR1-2hC-R1-GAPDH	25.4919		0				E03	SYBR	hyp1	HyPRO-TR2-2hC-R2-GAPDH	25.4296		0				E09	SYBR	hyp1	HyPRO-TR2-2hC-R3-GAPDH	25.3939		0
E10	SYBR	hyp1	HyPRO-TR1-2hC-R1-GUS	31.0967		0				E04	SYBR	hyp1	HyPRO-TR2-2hC-R2-GUS	31.3058		0				E10	SYBR	hyp1	HyPRO-TR2-2hC-R3-GUS	31.5109		0
E11	SYBR	hyp1	HyPRO-TR1-2hC-R1-GUS	31.2644		0				E05	SYBR	hyp1	HyPRO-TR2-2hC-R2-GUS	31.0326		0				E11	SYBR	hyp1	HyPRO-TR2-2hC-R3-GUS	30.9115		0
E12	SYBR	hyp1	HyPRO-TR1-2hC-R1-GUS	30.7629		0				E06	SYBR	hyp1	HyPRO-TR2-2hC-R2-GUS	31.6143		0				E12	SYBR	hyp1	HyPRO-TR2-2hC-R3-GUS	30.9445		0
F07	SYBR	hyp1	HyPRO-TR1-2hT-R1-GAPDH	26.0437		0				F01	SYBR	hyp1	HyPRO-TR2-2hT-R2-GAPDH	25.549		0				F07	SYBR	hyp1	HyPRO-TR2-2hT-R3-GAPDH	25.3489		0
F08	SYBR	hyp1	HyPRO-TR1-2hT-R1-GAPDH			0				F02	SYBR	hyp1	HyPRO-TR2-2hT-R2-GAPDH	25.3299		0				F08	SYBR	hyp1	HyPRO-TR2-2hT-R3-GAPDH	25.5007		0
F09	SYBR	hyp1	HyPRO-TR1-2hT-R1-GAPDH	25.9295		0				F03	SYBR	hyp1	HyPRO-TR2-2hT-R2-GAPDH	25.4018		0				F09	SYBR	hyp1	HyPRO-TR2-2hT-R3-GAPDH	25.4563		0
F10	SYBR	hyp1	HyPRO-TR1-2hT-R1-GUS	31.2079		0				F04	SYBR	hyp1	HyPRO-TR2-2hT-R2-GUS	31.1392		0				F10	SYBR	hyp1	HyPRO-TR2-2hT-R3-GUS	30.9644		0
F11	SYBR	hyp1	HyPRO-TR1-2hT-R1-GUS	31.8355		0				F05	SYBR	hyp1	HyPRO-TR2-2hT-R2-GUS	31.5821		0				F11	SYBR	hyp1	HyPRO-TR2-2hT-R3-GUS	30.9781		0
F12	SYBR	hyp1	HyPRO-TR1-2hT-R1-GUS	30.4805		0				F06	SYBR	hyp1	HyPRO-TR2-2hT-R2-GUS	31.7216		0				F12	SYBR	hyp1	HyPRO-TR2-2hT-R3-GUS	31.1237		0
G07	SYBR	hyp1	HyPRO-TR1-4hC-R1-GAPDH	26.0545		0				G01	SYBR	hyp1	HyPRO-TR2-4hC-R2-GAPDH	25.5123		0				G07	SYBR	hyp1	HyPRO-TR2-4hC-R3-GAPDH	25.5037		0
G08	SYBR	hyp1	HyPRO-TR1-4hC-R1-GAPDH	25.8093		0				G02	SYBR	hyp1	HyPRO-TR2-4hC-R2-GAPDH	25.4417		0				G08	SYBR	hyp1	HyPRO-TR2-4hC-R3-GAPDH	25.4467		0
G09	SYBR	hyp1	HyPRO-TR1-4hC-R1-GAPDH	25.8459		0				G03	SYBR	hyp1	HyPRO-TR2-4hC-R2-GAPDH	25.4742		0				G09	SYBR	hyp1	HyPRO-TR2-4hC-R3-GAPDH	25.3479		0
G10	SYBR	hyp1	HyPRO-TR1-4hC-R1-GUS	31.304		0				G04	SYBR	hyp1	HyPRO-TR2-4hC-R2-GUS	31.4397		0				G10	SYBR	hyp1	HyPRO-TR2-4hC-R3-GUS	31.1372		0
G11	SYBR	hyp1	HyPRO-TR1-4hC-R1-GUS	31.1496		0				G05	SYBR	hyp1	HyPRO-TR2-4hC-R2-GUS	30.654		0				G11	SYBR	hyp1	HyPRO-TR2-4hC-R3-GUS	30.7587		0
G12	SYBR	hyp1	HyPRO-TR1-4hC-R1-GUS	30.9699		0				G06	SYBR	hyp1	HyPRO-TR2-4hC-R2-GUS	31.2235		0				G12	SYBR	hyp1	HyPRO-TR2-4hC-R3-GUS	31.4378		0
H07	SYBR	hyp1	HyPRO-TR1-4hT-R1-GAPDH	25.9854		0				H01	SYBR	hyp1	HyPRO-TR2-4hT-R2-GAPDH	25.6911		0				H07	SYBR	hyp1	HyPRO-TR2-4hT-R3-GAPDH	25.5052		0
H08	SYBR	hyp1	HyPRO-TR1-4hT-R1-GAPDH	25.9583		0				H02	SYBR	hyp1	HyPRO-TR2-4hT-R2-GAPDH	25.4601		0				H08	SYBR	hyp1	HyPRO-TR2-4hT-R3-GAPDH	25.5795		0
H09	SYBR	hyp1	HyPRO-TR1-4hT-R1-GAPDH	25.8992		0				H03	SYBR	hyp1	HyPRO-TR2-4hT-R2-GAPDH	25.5467		0				H09	SYBR	hyp1	HyPRO-TR2-4hT-R3-GAPDH	25.5476		0
H10	SYBR	hyp1	HyPRO-TR1-4hT-R1-GUS	31.0872		0				H04	SYBR	hyp1	HyPRO-TR2-4hT-R2-GUS	31.0741		0				H10	SYBR	hyp1	HyPRO-TR2-4hT-R3-GUS	31.4717		0
H11	SYBR	hyp1	HyPRO-TR1-4hT-R1-GUS	31.2517		0				H05	SYBR	hyp1	HyPRO-TR2-4hT-R2-GUS	31.0245		0				H11	SYBR	hyp1	HyPRO-TR2-4hT-R3-GUS	30.9835		0
H12	SYBR	hyp1	HyPRO-TR1-4hT-R1-GUS	30.8718		0				H06	SYBR	hyp1	HyPRO-TR2-4hT-R2-GUS	31.3042		0				H12	SYBR	hyp1	HyPRO-TR2-4hT-R3-GUS	31.1423		0

## Sheet: P. Syringae and P. carotovorum
This dataset corresponds to the experiment “HyPRO treated with P. Syringae (PS) and P. carotovorum (PC)” performed using SYBR Green I / HRM Dye (465–510) detection. Each row represents a biological replicate, and each column represents a technical replicate.
Experiment: HyPRO-PC Selected Filter: SYBR Green I / HRM Dye (465-510)									Experiment: HyPRO-PC/PC Selected Filter: SYBR Green I / HRM Dye (465-510)									Experiment: HyPRO-PC/PC Selected Filter: SYBR Green I / HRM Dye (465-510)
Include	Color	Pos	Name	Cp	Concentration	Standard	Status		Include	Color	Pos	Name	Cp	Concentration	Standard	Status		Include	Color	Pos		Cp	Concentration	Standard	Status
TRUE	255	E1	HyPRO-PC-0hT-R1-GAPDH	20.52		0			TRUE	255	A1	HyPRO-PS-2hT-R1-GAPDH	18.38		0			TRUE	255	C1	HyPRO-PC 4hT-R1-GAPDH	19.66		0
TRUE	255	E2	HyPRO-PC-0hT-R1-GAPDH	19.78		0			TRUE	255	A2	HyPRO-PS-2hT-R1-GAPDH	18.37		0			TRUE	255	C2	HyPRO-PC 4hT-R1-GAPDH	19.58		0
TRUE	255	E3	HyPRO-PC-0hT-R1-GAPDH	19.72		0			TRUE	255	A3	HyPRO-PS-2hT-R1-GAPDH	18.64		0			TRUE	255	C3	HyPRO-PC 4hT-R1-GAPDH	19.75		0
TRUE	255	E4	HyPRO-PC-0hT-R1-GUS	23.57		0			TRUE	255	A4	HyPRO-PS-2hT-R1-GUS	19.75		0			TRUE	65280	C4	HyPRO-PC 4hT-R1-GUS			0
TRUE	255	E5	HyPRO-PC-0hT-R1-GUS	23.34		0			TRUE	255	A5	HyPRO-PS-2hT-R1-GUS	19.97		0			TRUE	255	C5	HyPRO-PC 4hT-R1-GUS	23.7		0
TRUE	255	E6	HyPRO-PC-0hT-R1-GUS	22.72		0			TRUE	255	A6	HyPRO-PS-2hT-R1-GUS	20.37		0			TRUE	255	C6	HyPRO-PC 4hT-R1-GUS	22.92		0
TRUE	255	E7	HyPRO-PC-0hT-R2-GAPDH	19.84		0			TRUE	255	A7	HyPRO-PS-2hT-R2-GAPDH	17.88		0			TRUE	255	C7	HyPRO-PC 4hT-R2-GAPDH	19.44		0
TRUE	65280	E8	HyPRO-PC-0hT-R2-GAPDH			0			TRUE	255	A8	HyPRO-PS-2hT-R2-GAPDH	18.45		0			TRUE	255	C8	HyPRO-PC 4hT-R2-GAPDH	19.46		0
TRUE	255	E9	HyPRO-PC-0hT-R2-GAPDH	20.24		0			TRUE	255	A9	HyPRO-PS-2hT-R2-GAPDH	18.39		0			TRUE	255	C9	HyPRO-PC 4hT-R2-GAPDH	19.56		0
TRUE	255	E10	HyPRO-PC-0hT-R2-GUS	23.76		0			TRUE	255	A10	HyPRO-PS-2hT-R2-GUS	20.39		0			TRUE	255	C10	HyPRO-PC 4hT-R2-GUS	23.48		0
TRUE	255	E11	HyPRO-PC-0hT-R2-GUS	22.98		0			TRUE	255	A11	HyPRO-PS-2hT-R2-GUS	20.58		0			TRUE	255	C11	HyPRO-PC 4hT-R2-GUS	23.39		0
TRUE	255	E12	HyPRO-PC-0hT-R2-GUS	23.56		0			TRUE	255	A12	HyPRO-PS-2hT-R2-GUS	19.86		0			TRUE	255	C12	HyPRO-PC 4hT-R2-GUS	23.32		0
TRUE	255	F1	HyPRO-PC-0hT-R3-GAPDH	19.87		0			TRUE	255	B1	HyPRO-PS-2hT-R3-GAPDH	18.61		0			TRUE	255	D1	HyPRO-PC/PS-1hC-R1-GAPDH	19.59		0
TRUE	255	F2	HyPRO-PC-0hT-R3-GAPDH	19.88		0			TRUE	255	B2	HyPRO-PS-2hT-R3-GAPDH	18.55		0			TRUE	255	D2	HyPRO-PC/PS-1hC-R1-GAPDH	19.63		0
TRUE	255	F3	HyPRO-PC-0hT-R3-GAPDH	20.26		0			TRUE	255	B3	HyPRO-PS-2hT-R3-GAPDH	18.6		0			TRUE	255	D3	HyPRO-PC/PS-1hC-R1-GAPDH	19.52		0
TRUE	255	F4	HyPRO-PC-0hT-R3-GUS	23.53		0			TRUE	255	B4	HyPRO-PS-2hT-R3-GUS	19.96		0			TRUE	65280	D4	HyPRO-PC/PS-1hC-R1-GUS			0
TRUE	255	F5	HyPRO-PC-0hT-R3-GUS	23.26		0			TRUE	255	B5	HyPRO-PS-2hT-R3-GUS	19.67		0			TRUE	255	D5	HyPRO-PC/PS-1hC-R1-GUS	23.82		0
TRUE	255	F6	HyPRO-PC-0hT-R3-GUS	22.96		0			TRUE	255	B6	HyPRO-PS-2hT-R3-GUS	19.83		0			TRUE	255	D6	HyPRO-PC/PS-1hC-R1-GUS	22.56		0
TRUE	255	F7	HyPRO-PC-0hT-R4-GAPDH	19.59		0			TRUE	255	C1	HyPRO-PS-4hT-R1-GAPDH	18.78		0			TRUE	255	D7	HyPRO-PC/PS 1hC-R2-GAPDH	19.6		0
TRUE	255	F8	HyPRO-PC-0hT-R4-GAPDH	19.85		0			TRUE	255	C2	HyPRO-PS-4hT-R1-GAPDH	18.7		0			TRUE	255	D8	HyPRO-PC/PS 1hC-R2-GAPDH	19.48		0
TRUE	255	F9	HyPRO-PC-0hT-R4-GAPDH	19.7		0			TRUE	255	C3	HyPRO-PS-4hT-R1-GAPDH	17.9		0			TRUE	255	D9	HyPRO-PC/PS 1hC-R2-GAPDH	19.47		0
TRUE	255	F10	HyPRO-PC-0hT-R4-GUS	23.21		0			TRUE	255	C4	HyPRO-PS-4hT-R1-GUS	19.83		0			TRUE	255	D10	HyPRO-PC/PS 1hC-R2-GUS	22.74		0
TRUE	255	F11	HyPRO-PC-0hT-R4-GUS	23.31		0			TRUE	255	C5	HyPRO-PS-4hT-R1-GUS	20.28		0			TRUE	255	D11	HyPRO-PC/PS 1hC-R2-GUS	22.91		0
TRUE	255	F12	HyPRO-PC-0hT-R4-GUS	23.59		0			TRUE	255	C6	HyPRO-PS-4hT-R1-GUS	20.36		0			TRUE	255	D12	HyPRO-PC/PS 1hC-R2-GUS	22.92		0
TRUE	255	G1	HyPRO-PC-1hT-R1-GAPDH	20.78		0			TRUE	255	C7	HyPRO-PS-4hT-R2-GAPDH	18.41		0			TRUE	255	E1	HyPRO-PC/PS 1hC-R3-GAPDH	19.57		0
TRUE	255	G2	HyPRO-PC-1hT-R1-GAPDH	20.62		0			TRUE	255	C8	HyPRO-PS-4hT-R2-GAPDH	18.67		0			TRUE	255	E2	HyPRO-PC/PS 1hC-R3-GAPDH	19.52		0
TRUE	255	G3	HyPRO-PC-1hT-R1-GAPDH	20.2		0			TRUE	255	C9	HyPRO-PS-4hT-R2-GAPDH	18.63		0			TRUE	255	E3	HyPRO-PC/PS 1hC-R3-GAPDH	19.43		0
TRUE	255	G4	HyPRO-PC-1hT-R1-GUS	25.28		0			TRUE	255	C10	HyPRO-PS-4hT-R2-GUS	20.36		0			TRUE	65280	E4	HyPRO-PC/PS 1hC-R3-GUS			0
TRUE	255	G5	HyPRO-PC-1hT-R1-GUS	25.36		0			TRUE	255	C11	HyPRO-PS-4hT-R2-GUS	20.53		0			TRUE	255	E5	HyPRO-PC/PS 1hC-R3-GUS	23.7		0
TRUE	255	G6	HyPRO-PC-1hT-R1-GUS	25.23		0			TRUE	255	C12	HyPRO-PS-4hT-R2-GUS	20.34		0			TRUE	255	E6	HyPRO-PC/PS 1hC-R3-GUS	22.73		0
TRUE	255	G7	HyPRO-PC-1hT-R2-GAPDH	20.66		0			TRUE	255	E1	HyPRO-PS-4hT-R3-GAPDH	18.88		0			TRUE	255	E7	HyPRO-PC/PS 2hC-R1-GAPDH	19.9		0
TRUE	255	G8	HyPRO-PC-1hT-R2-GAPDH	20.75		0			TRUE	255	E2	HyPRO-PS-4hT-R3-GAPDH	18.97		0			TRUE	255	E8	HyPRO-PC/PS 2hC-R1-GAPDH	19.59		0
TRUE	255	G9	HyPRO-PC-1hT-R2-GAPDH	20.85		0			TRUE	255	E3	HyPRO-PS-4hT-R3-GAPDH	18.43		0			TRUE	255	E9	HyPRO-PC/PS 2hC-R1-GAPDH	19.52		0
TRUE	255	G10	HyPRO-PC-1h-R2-GUS	25.68		0			TRUE	255	E4	HyPRO-PS-4hT-R3-GUS	20.36		0			TRUE	255	E10	HyPRO-PC/PS 2hC-R1-GUS	22.94		0
TRUE	255	G11	HyPRO-PC-1h-R2-GUS	25.31		0			TRUE	255	E5	HyPRO-PS-4hT-R3-GUS	20.37		0			TRUE	255	E11	HyPRO-PC/PS 2hC-R1-GUS	22.89		0
TRUE	255	G12	HyPRO-PC-1h-R2-GUS	25.33		0			TRUE	255	E6	HyPRO-PS-4hT-R3-GUS	20.43		0			TRUE	255	E12	HyPRO-PC/PS 2hC-R1-GUS	22.89		0
TRUE	255	H1	HyPRO-PC-1hT-R3-GAPDH	21.32		0			TRUE	255	E7	HyPRO-PC-1hT-R1-GAPDH	17.92		0			TRUE	255	F1	HyPRO-PC/PS 2hC-R2-GAPDH	19.78		0
TRUE	255	H2	HyPRO-PC-1hT-R3-GAPDH	20.66		0			TRUE	255	E8	HyPRO-PC-1hT-R1-GAPDH	18.48		0			TRUE	255	F2	HyPRO-PC/PS 2hC-R2-GAPDH	19.79		0
TRUE	255	H3	HyPRO-PC-1hT-R3-GAPDH	20.55		0			TRUE	255	E9	HyPRO-PC-1hT-R1-GAPDH	18.78		0			TRUE	255	F3	HyPRO-PC/PS 2hC-R2-GAPDH	28.73		0
TRUE	255	H4	HyPRO-PC-1hT-R3-GUS	24.71		0			TRUE	255	E10	HyPRO-PC-1hT-R1-GUS	20.59		0			TRUE	65280	F4	HyPRO-PC/PS 2hC-R2-GUS			0
TRUE	255	H5	HyPRO-PC-1hT-R3-GUS	25.39		0			TRUE	255	E11	HyPRO-PC-1hT-R1-GUS	20.64		0			TRUE	255	F5	HyPRO-PC/PS 2hC-R2-GUS	23.92		0
TRUE	255	H6	HyPRO-PC-1hT-R3-GUS	24.87		0			TRUE	255	E12	HyPRO-PC-1hT-R1-GUS	20.43		0			TRUE	255	F6	HyPRO-PC/PS 2hC-R2-GUS	22.93		0
TRUE	255	H7	HyPRO-PC-1hT-R4-GAPDH	20.71		0			TRUE	255	F1	HyPRO-PC-1hT-R2-GAPDH	19.43		0			TRUE	255	F7	HyPRO-PC/PS 2hC-R3-GAPDH	19.59		0
TRUE	255	H8	HyPRO-PC-1hT-R4-GAPDH	20.7		0			TRUE	255	F2	HyPRO-PC-1hT-R2-GAPDH	18.41		0			TRUE	255	F8	HyPRO-PC/PS 2hC-R3-GAPDH	19.53		0
TRUE	255	H9	HyPRO-PC-1hT-R4-GAPDH	20.83		0			TRUE	255	F3	HyPRO-PC-1hT-R2-GAPDH	18.72		0			TRUE	255	F9	HyPRO-PC/PS 2hC-R3-GAPDH	19.42		0
TRUE	255	H10	HyPRO-PC-1hT-R4-GUS	24.91		0			TRUE	255	F4	HyPRO-PC-1hT-R2-GUS	24.22		0			TRUE	255	F10	HyPRO-PC/PS 2hC-R3-GUS	23.42		0
TRUE	255	H11	HyPRO-PC-1hT-R4-GUS	25.18		0			TRUE	255	F5	HyPRO-PC-1hT-R2-GUS	23.56		0			TRUE	255	F11	HyPRO-PC/PS 2hC-R3-GUS	22.88		0
TRUE	255	H12	HyPRO-PC-1hT-R4-GUS	24.68		0			TRUE	255	F6	HyPRO-PC-1hT-R2-GUS	23.4		0			TRUE	255	F12	HyPRO-PC/PS 2hC-R3-GUS	23.25		0
									TRUE	255	F7	HyPRO-PC-1hT-R3-GAPDH	18.87		0			TRUE	255	G1	HyPRO-PC/PS 4hC-R1-GAPDH	19.6		0
									TRUE	255	F8	HyPRO-PC-1hT-R3-GAPDH	18.31		0			TRUE	255	G2	HyPRO-PC/PS 4hC-R1-GAPDH	19.64		0
									TRUE	255	F9	HyPRO-PC-1hT-R3-GAPDH	18.33		0			TRUE	255	G3	HyPRO-PC/PS 4hC-R1-GAPDH	19.55		0
									TRUE	255	F10	HyPRO-PC-1hT-R3-GUS	24.91		0			TRUE	65280	G4	HyPRO-PC/PS 4hC-R1-GUS			0
									TRUE	255	F11	HyPRO-PC-1hT-R3-GUS	25.52		0			TRUE	255	G5	HyPRO-PC/PS 4hC-R1-GUS	23.68		0
									TRUE	255	F12	HyPRO-PC-1hT-R3-GUS	24.87		0			TRUE	255	G6	HyPRO-PC/PS 4hC-R1-GUS	23.45		0
									TRUE	255	G1	HyPRO-PC-2hT-R1-GAPDH	18.55		0			TRUE	255	G7	HyPRO-PC/PS 4hC-R2-GAPDH	19.52		0
									TRUE	255	G2	HyPRO-PC-2hT-R1-GAPDH	18.63		0			TRUE	255	G8	HyPRO-PC/PS 4hC-R2-GAPDH	19.62		0
									TRUE	255	G3	HyPRO-PC-2hT-R1-GAPDH	18.15		0			TRUE	255	G9	HyPRO-PC/PS 4hC-R2-GAPDH	19.78		0
									TRUE	255	G4	HyPRO-PC-2hT-R1-GUS	19.61		0			TRUE	255	G10	HyPRO-PC/PS 4hC-R2-GUS	22.89		0
									TRUE	255	G5	HyPRO-PC-2hT-R1-GUS	19.74		0			TRUE	255	G11	HyPRO-PC/PS 4hC-R2-GUS	23.45		0
									TRUE	255	G6	HyPRO-PC-2hT-R1-GUS	20.47		0			TRUE	255	G12	HyPRO-PC/PS 4hC-R2-GUS	22.73		0
									TRUE	255	G7	HyPRO-PC-2hT-R2-GAPDH	18.37		0			TRUE	255	H1	HyPRO-PC/PS 4hC-R3-GAPDH	19.6		0
									TRUE	255	G8	HyPRO-PC-2hT-R2-GAPDH	18.26		0			TRUE	255	H2	HyPRO-PC/PS 4hC-R3-GAPDH	19.47		0
									TRUE	255	G9	HyPRO-PC-2hT-R2-GAPDH	18.51		0			TRUE	255	H3	HyPRO-PC/PS 4hC-R3-GAPDH	19.61		0
									TRUE	255	G10	HyPRO-PC-2hT-R2-GUS	20.7		0			TRUE	65280	H4	HyPRO-PC/PS 4hC-R3-GUS			0
									TRUE	255	G11	HyPRO-PC-2hT-R2-GUS	20.6		0			TRUE	255	H5	HyPRO-PC/PS 4hC-R3-GUS	23.77		0
									TRUE	255	G12	HyPRO-PC-2hT-R2-GUS	18.62		0			TRUE	255	H6	HyPRO-PC/PS 4hC-R3-GUS	22.77		0
									TRUE	255	H1	HyPRO-PC-2hT-R3-GAPDH	18.54		0			TRUE	255	H7	HyPRO-PC/PS 4hC-R4-GAPDH	19.61		0
									TRUE	255	H2	HyPRO-PC-2hT-R3-GAPDH	18.96		0			TRUE	255	H8	HyPRO-PC/PS 4hC-R4-GAPDH	19.83		0
									TRUE	255	H3	HyPRO-PC-2hT-R3-GAPDH	18.65		0			TRUE	255	H9	HyPRO-PC/PS 4hC-R4-GAPDH	19.65		0
									TRUE	255	H4	HyPRO-PC-2hT-R3-GUS	24.36		0			TRUE	255	H10	HyPRO-PC/PS 4hC-R4-GUS	22.91		0
									TRUE	255	H5	HyPRO-PC-2hT-R3-GUS	23.79		0			TRUE	255	H11	HyPRO-PC/PS 4hC-R4-GUS	22.95		0
									TRUE	255	H6	HyPRO-PC-2hT-R3-GUS	23.82		0			TRUE	255	H12	HyPRO-PC/PS 4hC-R4-GUS	23.31		0

## Sheet: LI, L2, L4
This dataset corresponds to the experiment “Different lines of HyPRO (L1, L2, L3) compared with PC2301” performed using SYBR Green I / HRM Dye (465–510) detection.
Experiment: PC2301 Selected Filter: SYBR Green I / HRM Dye (465-510)
Include	Color	Pos	Name	Cp	Concentration	Standard	Status
TRUE	255	A1	PC2301-R1-GAPDH	19.19		0
TRUE	255	A2	PC2301-R1-GAPDH	19.31		0
TRUE	255	A3	PC2301-R1-GAPDH	19.09		0
TRUE	255	A4	PC2301-R1-GUS	17.03		0
TRUE	255	A5	PC2301-R1-GUS	17.13		0
TRUE	255	A6	PC2301-R1-GUS	16.68		0
TRUE	255	A7	PC2301-R2-GAPDH	18.93		0
TRUE	255	A8	PC2301-R2-GAPDH	19.2		0
TRUE	255	A9	PC2301-R2-GAPDH	19.33		0
TRUE	255	A10	PC2301-R2-GUS	16.66		0
TRUE	255	A11	PC2301-R2-GUS	17.02		0
TRUE	255	A12	PC2301-R2-GUS	16.99		0
TRUE	255	B1	PC2301-R3-GAPDH	19.29		0
TRUE	255	B2	PC2301-R3-GAPDH	19.15		0
TRUE	255	B3	PC2301-R3-GAPDH	19.2		0
TRUE	255	B4	PC2301-R3-GUS	17.29		0
TRUE	255	B5	PC2301-R3-GUS	16.53		0
TRUE	255	B6	PC2301-R3-GUS	17.51		0
TRUE	255	B7	HyPRO-L1-R1-GAPDH	19.28		0
TRUE	255	B8	HyPRO-L1-R1-GAPDH	18.91		0
TRUE	255	B9	HyPRO-L1-R1-GAPDH	19.37		0
TRUE	255	B10	HyPRO-L1-R1-GUS	18.33		0
TRUE	255	B11	HyPRO-L1-R1-GUS	18.86		0
TRUE	255	B12	HyPRO-L1-R1-GUS	18.64		0
TRUE	255	C1	HyPRO-L1-R2-GAPDH	19.51		0
TRUE	255	C2	HyPRO-L1-R2-GAPDH	19.38		0
TRUE	255	C3	HyPRO-L1-R2-GAPDH	19.2		0
TRUE	255	C4	HyPRO-L1-R2-GUS	18.46		0
TRUE	255	C5	HyPRO-L1-R2-GUS	18.31		0
TRUE	255	C6	HyPRO-L1-R2-GUS	18.57		0
TRUE	255	C7	HyPRO-L1-R3-GAPDH	19.33		0
TRUE	255	C8	HyPRO-L1-R3-GAPDH	19.18		0
TRUE	255	C9	HyPRO-L1-R3-GAPDH	19.35		0
TRUE	255	C10	HyPRO-L1-R3-GUS	18.19		0
TRUE	255	C11	HyPRO-L1-R3-GUS	18.26		0
TRUE	255	C12	HyPRO-L1-R3-GUS	18.36		0
TRUE	255	D1	HyPRO-L2-R1-GAPDH	19.56		0
TRUE	255	D2	HyPRO-L2-R1-GAPDH	19.37		0
TRUE	255	D3	HyPRO-L2-R1-GAPDH	19.33		0
TRUE	255	D4	HyPRO-L2-R1-GUS	18.62		0
TRUE	255	D5	HyPRO-L2-R1-GUS	18.55		0
TRUE	255	D6	HyPRO-L2-R1-GUS	18.67		0
TRUE	65280	D7	HyPRO-L2-R2-GAPDH			0
TRUE	255	D8	HyPRO-L2-R2-GAPDH	19.15		0
TRUE	255	D9	HyPRO-L2-R2-GAPDH	18.99		0
TRUE	255	D10	HyPRO-L2-R2-GUS	18.6		0
TRUE	255	D11	HyPRO-L2-R2-GUS	18.83		0
TRUE	255	D12	HyPRO-L2-R2-GUS	18.78		0
TRUE	255	E1	HyPRO-L2-R3-GAPDH	19.36		0
TRUE	255	E2	HyPRO-L2-R3-GAPDH	19.42		0
TRUE	255	E3	HyPRO-L2-R3-GAPDH	19.2		0
TRUE	255	E4	HyPRO-L2-R3-GUS	18.08		0
TRUE	255	E5	HyPRO-L2-R3-GUS	18.09		0
TRUE	255	E6	HyPRO-L2-R3-GUS	18.36		0
TRUE	255	F1	HyPRO-L4-R1-GAPDH	19.34		0
TRUE	255	F2	HyPRO-L4-R1-GAPDH	19.29		0
TRUE	255	F3	HyPRO-L4-R1-GAPDH	19		0
TRUE	255	F4	HyPRO-L4-R1-GUS	18.66		0
TRUE	255	F5	HyPRO-L4-R1-GUS	18.93		0
TRUE	255	F6	HyPRO-L4-R1-GUS	18.91		0
TRUE	255	G1	HyPRO-L4-R2-GAPDH	19		0
TRUE	255	G2	HyPRO-L4-R2-GAPDH	19.14		0
TRUE	255	G3	HyPRO-L4-R2-GAPDH	18.91		0
TRUE	255	G4	HyPRO-L4-R2-GUS	18.76		0
TRUE	255	G5	HyPRO-L4-R2-GUS	18.81		0
TRUE	255	G6	HyPRO-L4-R2-GUS	18.46		0
TRUE	255	H1	HyPRO-L4-R3-GAPDH	18.97		0
TRUE	255	H2	HyPRO-L4-R3-GAPDH	19.14		0
TRUE	255	H3	HyPRO-L4-R3-GAPDH	19.11		0
TRUE	255	H4	HyPRO-L4-R3-GUS	18.62		0
TRUE	255	H5	HyPRO-L4-R3-GUS	18.72		0
TRUE	255	H6	HyPRO-L4-R3-GUS	18.58		0

## Sheet: FLg22
								This dataset corresponds to the experiment “HyPRO-TR2 treated with Flg22” performed using SYBR Green I / HRM Dye (465–510) detection.
Experiment: HyPRO- treated with FLg22-R1 Selected Filter: SYBR Green I / HRM Dye (465-510)								Experiment: HyPRO- treated with FLg22-R2 Selected Filter: SYBR Green I / HRM Dye (465-510)								Experiment: HyPRO- treated with FLg22-R3 Selected Filter: SYBR Green I / HRM Dye (465-510)
Include	Color	Pos	Name	Cp	Concentration	Standard		Include	Color	Pos	Name	Cp	Concentration	Standard		Include	Color	Pos	Name	Cp	Concentration	Standard
TRUE	255	A1	HyPRO-FLg22-0hC-R1-GAPDH	19.93		0		TRUE	255	A1	HyPRO-FLg22-0hC-R1-GAPDH	19.93		0		TRUE	255	A7	HyPRO-FLS22-0hC-R3-GAPDH	19.2		0
TRUE	255	A2	HyPRO-FLg22-0hC-R1-GAPDH	19.81		0		TRUE	255	A2	HyPRO-FLg22-0hC-R1-GAPDH	19.81		0		TRUE	255	A8	HyPRO-FLS22-0hC-R3-GAPDH	19.14		0
TRUE	255	A3	HyPRO-FLg22-0hC-R1-GAPDH	19.48		0		TRUE	255	A3	HyPRO-FLg22-0hC-R1-GAPDH	19.48		0		TRUE	255	A9	HyPRO-FLS22-0hC-R3-GAPDH	19.83		0
TRUE	255	A4	HyPRO-FLg22-0hC-R1-GUS	22.68		0		TRUE	255	A4	HyPRO-FLg22-0hC-R1-GUS	22.68		0		TRUE	255	A10	HyPRO-FLS22-0hC-R3-GUS	20.38		0
TRUE	255	A5	HyPRO-FLg22-0hC-R1-GUS	22.61		0		TRUE	255	A5	HyPRO-FLg22-0hC-R1-GUS	22.61		0		TRUE	255	A11	HyPRO-FLS22-0hC-R3-GUS	20.02		0
TRUE	255	A6	HyPRO-FLg22-0hC-R1-GUS	22.64		0		TRUE	255	A6	HyPRO-FLg22-0hC-R1-GUS	22.64		0		TRUE	255	A12	HyPRO-FLS22-0hC-R3-GUS	20.3		0
TRUE	255	B1	HyPRO-FLg22-0hT-R1-GAPDH	19.54		0		TRUE	255	B7	HyPRO-FLg22-0hT-R2-GAPDH	19.78		0		TRUE	255	B7	HyPRO-FLS22-0hT-R3-GAPDH	18.65		0
TRUE	255	B2	HyPRO-FLg22-0hT-R1-GAPDH	19.71		0		TRUE	255	B8	HyPRO-FLg22-0hT-R2-GAPDH	19.66		0		TRUE	255	B8	HyPRO-FLS22-0hT-R3-GAPDH	18.84		0
TRUE	255	B3	HyPRO-FLg22-0hT-R1-GAPDH	19.6		0		TRUE	255	B9	HyPRO-FLg22-0hT-R2-GAPDH	19.8		0		TRUE	255	B9	HyPRO-FLS22-0hT-R3-GAPDH	18.94		0
TRUE	255	B4	HyPRO-FLg22-0hT-R1-GUS	23.2		0		TRUE	255	B10	HyPRO-FLg22-0hT-R2-GUS	22.71		0		TRUE	255	B10	HyPRO-FLS22-0hT-R3-GUS	19.67		0
TRUE	255	B5	HyPRO-FLg22-0hT-R1-GUS	22.55		0		TRUE	255	B11	HyPRO-FLg22-0hT-R2-GUS	22.61		0		TRUE	255	B11	HyPRO-FLS22-0hT-R3-GUS	19.83		0
TRUE	255	B6	HyPRO-FLg22-0hT-R1-GUS	22.39		0		TRUE	255	B12	HyPRO-FLg22-0hT-R2-GUS	22.9		0		TRUE	255	B12	HyPRO-FLS22-0hT-R3-GUS	19.97		0
TRUE	255	C1	HyPRO-FLg22-1hT-R1-GAPDH	20.79		0		TRUE	255	C7	HyPRO-FLg22-1hT-R2-GAPDH	20.56		0		TRUE	255	C7	HyPRO-FLS22-1hC-R3-GAPDH	19.25		0
TRUE	255	C2	HyPRO-FLg22-1hT-R1-GAPDH	20.62		0		TRUE	255	C8	HyPRO-FLg22-1hT-R2-GAPDH	20.65		0		TRUE	255	C8	HyPRO-FLS22-1hC-R3-GAPDH	19.12		0
TRUE	255	C3	HyPRO-FLg22-1hT-R1-GAPDH	20.88		0		TRUE	255	C9	HyPRO-FLg22-1hT-R2-GAPDH	20.65		0		TRUE	255	C9	HyPRO-FLS22-1hC-R3-GAPDH	19.1		0
TRUE	255	C4	HyPRO-FLg22-1hT-R1-GUS	22.45		0		TRUE	255	C10	HyPRO-FLg22-1hT-R2-GUS	21.95		0		TRUE	255	C10	HyPRO-FLS22-1hC-R3-GUS	20.2		0
TRUE	255	C5	HyPRO-FLg22-1hT-R1-GUS	21.84		0		TRUE	255	C11	HyPRO-FLg22-1hT-R2-GUS	22.51		0		TRUE	255	C11	HyPRO-FLS22-1hC-R3-GUS	20.36		0
TRUE	255	C6	HyPRO-FLg22-1hT-R1-GUS	22.36		0		TRUE	255	C12	HyPRO-FLg22-1hT-R2-GUS	22.36		0		TRUE	255	C12	HyPRO-FLS22-1hC-R3-GUS	19.91		0
TRUE	255	D1	HyPRO-FLg22-2hT-R1-GAPDH	20.82		0		TRUE	255	D7	HyPRO-FLg22-2hT-R2-GAPDH	21.12		0		TRUE	255	D7	HyPRO-FLS22-1hT-R3-GAPDH	18.86		0
TRUE	255	D2	HyPRO-FLg22-2hT-R1-GAPDH	20.61		0		TRUE	255	D8	HyPRO-FLg22-2hT-R2-GAPDH	20.6		0		TRUE	255	D8	HyPRO-FLS22-1hT-R3-GAPDH	19.16		0
TRUE	255	D3	HyPRO-FLg22-2hT-R1-GAPDH	20.67		0		TRUE	255	D9	HyPRO-FLg22-2hT-R2-GAPDH	20.7		0		TRUE	255	D9	HyPRO-FLS22-1hT-R3-GAPDH	19.04		0
TRUE	255	D4	HyPRO-FLg22-2hT-R1-GUS	22.76		0		TRUE	255	D10	HyPRO-FLg22-2hT-R2-GUS	22.41		0		TRUE	255	D10	HyPRO-FLS22-1hT-R3-GUS	20.5		0
TRUE	255	D5	HyPRO-FLg22-2hT-R1-GUS	21.78		0		TRUE	255	D11	HyPRO-FLg22-2hT-R2-GUS	22.53		0		TRUE	255	D11	HyPRO-FLS22-1hT-R3-GUS	20.48		0
TRUE	255	D6	HyPRO-FLg22-2hT-R1-GUS	22.54		0		TRUE	255	D12	HyPRO-FLg22-2hT-R2-GUS	21.78		0		TRUE	255	D12	HyPRO-FLS22-1hT-R3-GUS	20.8		0
TRUE	255	E1	HyPRO-FLg22-4hT-R1-GAPDH	19.81		0		TRUE	255	E7	HyPRO-FLg22-4hT-R2-GAPDH	19.69		0		TRUE	255	E7	HyPRO-FLS22-2hC-R3-GAPDH	18.97		0
TRUE	255	E2	HyPRO-FLg22-4hT-R1-GAPDH	19.62		0		TRUE	255	E8	HyPRO-FLg22-4hT-R2-GAPDH	19.8		0		TRUE	255	E8	HyPRO-FLS22-2hC-R3-GAPDH	19.22		0
TRUE	255	E3	HyPRO-FLg22-4hT-R1-GAPDH	19.58		0		TRUE	255	E9	HyPRO-FLg22-4hT-R2-GAPDH	19.37		0		TRUE	255	E9	HyPRO-FLS22-2hC-R3-GAPDH	19.2		0
TRUE	255	E4	HyPRO-FLg22-4hT-R1-GUS	21.26		0		TRUE	255	E10	HyPRO-FLg22-4hT-R2-GUS	21.41		0		TRUE	255	E10	HyPRO-FLS22-2hC-R3-GUS	20.13		0
TRUE	255	E5	HyPRO-FLg22-4hT-R1-GUS	21.3		0		TRUE	255	E11	HyPRO-FLg22-4hT-R2-GUS	21.3		0		TRUE	255	E11	HyPRO-FLS22-2hC-R3-GUS	19.84		0
TRUE	255	E6	HyPRO-FLg22-4hT-R1-GUS	21.7		0		TRUE	255	E12	HyPRO-FLg22-4hT-R2-GUS	21.56		0		TRUE	255	E12	HyPRO-FLS22-2hC-R3-GUS	20.23		0
TRUE	255	F1	HyPRO-FLg22-1hC-R1-GAPDH	19.21		0		TRUE	255	F7	HyPRO-FLg22-1hC-R2-GAPDH	19.35		0		TRUE	255	F7	HyPRO-FLS22-2hT-R3-GAPDH	19.07		0
TRUE	255	F2	HyPRO-FLg22-1hC-R1-GAPDH	19.22		0		TRUE	255	F8	HyPRO-FLg22-1hC-R2-GAPDH	19.48		0		TRUE	255	F8	HyPRO-FLS22-2hT-R3-GAPDH	19.15		0
TRUE	255	F3	HyPRO-FLg22-1hC-R1-GAPDH	19.31		0		TRUE	255	F9	HyPRO-FLg22-1hC-R2-GAPDH	19.45		0		TRUE	255	F9	HyPRO-FLS22-2hT-R3-GAPDH	19.29		0
TRUE	255	F4	HyPRO-FLg22-1hC-R1-GUS	21.66		0		TRUE	255	F10	HyPRO-FLg22-1hC-R2-GUS	25.89		0		TRUE	255	F10	HyPRO-FLS22-2hT-R3-GUS	18.8		0
TRUE	255	F5	HyPRO-FLg22-1hC-R1-GUS	20.84		0		TRUE	255	F11	HyPRO-FLg22-1hC-R2-GUS	25.29		0		TRUE	255	F11	HyPRO-FLS22-2hT-R3-GUS	18.64		0
TRUE	255	F6	HyPRO-FLg22-1hC-R1-GUS	21.76		0		TRUE	255	F12	HyPRO-FLg22-1hC-R2-GUS	27.27		0		TRUE	255	F12	HyPRO-FLS22-2hT-R3-GUS	18.97		0
TRUE	255	G1	HyPRO-FLg22-2hC-R1-GAPDH	20.56		0		TRUE	255	G7	HyPRO-FLg22-2hC-R2-GAPDH	20.66		0		TRUE	255	G7	HyPRO-FLS22-4hC-R3-GAPDH	19.3		0
TRUE	255	G2	HyPRO-FLg22-2hC-R1-GAPDH	19.97		0		TRUE	255	G8	HyPRO-FLg22-2hC-R2-GAPDH	20.41		0		TRUE	255	G8	HyPRO-FLS22-4hC-R3-GAPDH	19.31		0
TRUE	255	G3	HyPRO-FLg22-2hC-R1-GAPDH	19.77		0		TRUE	255	G9	HyPRO-FLg22-2hC-R2-GAPDH	20.51		0		TRUE	255	G9	HyPRO-FLS22-4hC-R3-GAPDH	19.4		0
TRUE	255	G4	HyPRO-FLg22-2hC-R1-GUS	22.57		0		TRUE	255	G10	HyPRO-FLg22-2hC-R2-GUS	22.36		0		TRUE	255	G10	HyPRO-FLS22-4hC-R3-GUS	20.51		0
TRUE	255	G5	HyPRO-FLg22-2hC-R1-GUS	21.95		0		TRUE	255	G11	HyPRO-FLg22-2hC-R2-GUS	22.65		0		TRUE	255	G11	HyPRO-FLS22-4hC-R3-GUS	20.25		0
TRUE	255	G6	HyPRO-FLg22-2hC-R1-GUS	22.58		0		TRUE	255	G12	HyPRO-FLg22-2hC-R2-GUS	22.78		0		TRUE	255	G12	HyPRO-FLS22-4hC-R3-GUS	20.36		0
TRUE	255	H1	HyPRO-FLg22-4hC-R1-GAPDH	20.66		0		TRUE	255	H7	HyPRO-FLg22-4hC-R2-GAPDH	20.33		0		TRUE	255	H7	HyPRO-FLS22-4hT-R3-GAPDH	19.12		0
TRUE	255	H2	HyPRO-FLg22-4hC-R1-GAPDH	19.99		0		TRUE	255	H8	HyPRO-FLg22-4hC-R2-GAPDH	20.67		0		TRUE	255	H8	HyPRO-FLS22-4hT-R3-GAPDH	19.19		0
TRUE	255	H3	HyPRO-FLg22-4hC-R1-GAPDH	20.24		0		TRUE	255	H9	HyPRO-FLg22-4hC-R2-GAPDH	20.11		0		TRUE	255	H9	HyPRO-FLS22-4hT-R3-GAPDH	18.93		0
TRUE	255	H4	HyPRO-FLg22-4hC-R1-GUS	22.49		0		TRUE	255	H10	HyPRO-FLg22-4hC-R2-GUS	22.64		0		TRUE	255	H10	HyPRO-FLS22-4hT-R3-GUS	18.92		0
TRUE	255	H5	HyPRO-FLg22-4hC-R1-GUS	22.54		0		TRUE	255	H11	HyPRO-FLg22-4hC-R2-GUS	22.63		0		TRUE	255	H11	HyPRO-FLS22-4hT-R3-GUS	18.94		0
TRUE	255	H6	HyPRO-FLg22-4hC-R1-GUS	21.97		0		TRUE	255	H12	HyPRO-FLg22-4hC-R2-GUS	22.57		0		TRUE	255	H12	HyPRO-FLS22-4hT-R3-GUS	18.97		0
TRUE	255	E1	HyPRO-FLg22-4hT-R1-GAPDH	19.81		0
TRUE	255	E2	HyPRO-FLg22-4hT-R1-GAPDH	19.62		0
TRUE	255	E3	HyPRO-FLg22-4hT-R1-GAPDH	19.58		0
TRUE	255	E4	HyPRO-FLg22-4hT-R1-GUS	21.26		0
TRUE	255	E5	HyPRO-FLg22-4hT-R1-GUS	21.3		0
TRUE	255	E6	HyPRO-FLg22-4hT-R1-GUS	21.7		0
TRUE	255	E7	HyPRO-FLg22-4hT-R2-GAPDH	19.69		0
TRUE	255	E8	HyPRO-FLg22-4hT-R2-GAPDH	19.8		0
TRUE	255	E9	HyPRO-FLg22-4hT-R2-GAPDH	19.37		0
TRUE	255	E10	HyPRO-FLg22-4hT-R2-GUS	21.41		0
TRUE	255	E11	HyPRO-FLg22-4hT-R2-GUS	21.3		0
TRUE	255	E12	HyPRO-FLg22-4hT-R2-GUS	21.56		0
TRUE	255	F1	HyPRO-FLg22-1hC-R1-GAPDH	19.21		0
TRUE	255	F2	HyPRO-FLg22-1hC-R1-GAPDH	19.22		0
TRUE	255	F3	HyPRO-FLg22-1hC-R1-GAPDH	19.31		0
TRUE	255	F4	HyPRO-FLg22-1hC-R1-GUS	21.66		0
TRUE	255	F5	HyPRO-FLg22-1hC-R1-GUS	20.84		0
TRUE	255	F6	HyPRO-FLg22-1hC-R1-GUS	21.76		0
TRUE	255	F7	HyPRO-FLg22-1hC-R2-GAPDH	19.35		0
TRUE	255	F8	HyPRO-FLg22-1hC-R2-GAPDH	19.48		0
TRUE	255	F9	HyPRO-FLg22-1hC-R2-GAPDH	19.45		0
TRUE	255	F10	HyPRO-FLg22-1hC-R2-GUS	25.89		0
TRUE	255	F11	HyPRO-FLg22-1hC-R2-GUS	25.29		0
TRUE	255	F12	HyPRO-FLg22-1hC-R2-GUS	27.27		0
TRUE	255	G1	HyPRO-FLg22-2hC-R1-GAPDH	20.56		0
TRUE	255	G2	HyPRO-FLg22-2hC-R1-GAPDH	19.97		0
TRUE	255	G3	HyPRO-FLg22-2hC-R1-GAPDH	19.77		0
TRUE	255	G4	HyPRO-FLg22-2hC-R1-GUS	22.57		0
TRUE	255	G5	HyPRO-FLg22-2hC-R1-GUS	21.95		0
TRUE	255	G6	HyPRO-FLg22-2hC-R1-GUS	22.58		0
TRUE	255	G7	HyPRO-FLg22-2hC-R2-GAPDH	20.66		0
TRUE	255	G8	HyPRO-FLg22-2hC-R2-GAPDH	20.41		0
TRUE	255	G9	HyPRO-FLg22-2hC-R2-GAPDH	20.51		0
TRUE	255	G10	HyPRO-FLg22-2hC-R2-GUS	22.36		0
TRUE	255	G11	HyPRO-FLg22-2hC-R2-GUS	22.65		0
TRUE	255	G12	HyPRO-FLg22-2hC-R2-GUS	22.78		0
TRUE	255	H1	HyPRO-FLg22-4hC-R1-GAPDH	20.66		0
TRUE	255	H2	HyPRO-FLg22-4hC-R1-GAPDH	19.99		0
TRUE	255	H3	HyPRO-FLg22-4hC-R1-GAPDH	20.24		0
TRUE	255	H4	HyPRO-FLg22-4hC-R1-GUS	22.49		0
TRUE	255	H5	HyPRO-FLg22-4hC-R1-GUS	22.54		0
TRUE	255	H6	HyPRO-FLg22-4hC-R1-GUS	21.97		0
TRUE	255	H7	HyPRO-FLg22-4hC-R2-GAPDH	20.33		0
TRUE	255	H8	HyPRO-FLg22-4hC-R2-GAPDH	20.67		0
TRUE	255	H9	HyPRO-FLg22-4hC-R2-GAPDH	20.11		0
TRUE	255	H10	HyPRO-FLg22-4hC-R2-GUS	22.64		0
TRUE	255	H11	HyPRO-FLg22-4hC-R2-GUS	22.63		0
TRUE	255	H12	HyPRO-FLg22-4hC-R2-GUS	22.57		0

## Sheet: NO
This dataset corresponds to the experiment “HyPRO- treated with NO” performed using SYBR Green I / HRM Dye (465–510) detection.
Experiment: HyPRO- treated with NO Selected Filter: SYBR Green I / HRM Dye (465-510)
Include	Color	Pos	Name	Cp
TRUE	255	A1	HyPRO-NO-0hC-R1-GAPDH	20.71
TRUE	255	A2	HyPRO-NO-0hC-R1-GAPDH	20.65
TRUE	255	A3	HyPRO-NO-0hC-R1-GAPDH	20.34
TRUE	255	A4	HyPRO-NO-0hC-R1-GUS	22.47
TRUE	255	A5	HyPRO-NO-0hC-R1-GUS	22.52
TRUE	255	A6	HyPRO-NO-0hC-R1-GUS	22.71
TRUE	255	A7	HyPRO-NO-0hC-R2-GAPDH	20.31
TRUE	255	A8	HyPRO-NO-0hC-R2-GAPDH	19.9
TRUE	255	A9	HyPRO-NO-0hC-R2-GAPDH	20.38
TRUE	255	A10	HyPRO-NO-0hC-R2-GUS	22.45
TRUE	255	A11	HyPRO-NO-0hC-R2-GUS	22.54
TRUE	255	A12	HyPRO-NO-0hC-R2-GUS	22.62
TRUE	255	B1	HyPRO-NO-1hC-R1-GAPDH	19.84
TRUE	255	B2	HyPRO-NO-1hC-R1-GAPDH	20.29
TRUE	255	B3	HyPRO-NO-1hC-R1-GAPDH	20.38
TRUE	255	B4	HyPRO-NO-1hC-R1-GUS	22.6
TRUE	255	B5	HyPRO-NO-1hC-R1-GUS	22.42
TRUE	255	B6	HyPRO-NO-1hC-R1-GUS	22.54
TRUE	255	B7	HyPRO-NO-1hC-R2-GAPDH	20.27
TRUE	255	B8	HyPRO-NO-1hC-R2-GAPDH	30.22
TRUE	255	B9	HyPRO-NO-1hC-R2-GAPDH	29.25
TRUE	255	B10	HyPRO-NO-1hC-R2-GUS	22.83
TRUE	255	B11	HyPRO-NO-1hC-R2-GUS	22.77
TRUE	255	B12	HyPRO-NO-1hC-R2-GUS	23.41
TRUE	255	C1	HyPRO-NO-2hC-R1-GAPDH	20.42
TRUE	255	C2	HyPRO-NO-2hC-R1-GAPDH	21.33
TRUE	255	C3	HyPRO-NO-2hC-R1-GAPDH	20.4
TRUE	255	C4	HyPRO-NO-2hC-R1-GUS	22.96
TRUE	255	C5	HyPRO-NO-2hC-R1-GUS	21.95
TRUE	255	C6	HyPRO-NO-2hC-R1-GUS	22.61
TRUE	255	C7	HyPRO-NO-2hC-R2-GAPDH	20.72
TRUE	255	C8	HyPRO-NO-2hC-R2-GAPDH	21.44
TRUE	255	C9	HyPRO-NO-2hC-R2-GAPDH	20.82
TRUE	255	C10	HyPRO-NO-2hC-R2-GUS	22.75
TRUE	255	C11	HyPRO-NO-2hC-R2-GUS	23.38
TRUE	255	C12	HyPRO-NO-2hC-R2-GUS	22.65
TRUE	255	D1	HyPRO-NO-4hC-R1-GAPDH	21.28
TRUE	255	D2	HyPRO-NO-4hC-R1-GAPDH	20.48
TRUE	255	D3	HyPRO-NO-4hC-R1-GAPDH	20.63
TRUE	255	D4	HyPRO-NO-4hC-R1-GUS	23.5
TRUE	255	D5	HyPRO-NO-4hC-R1-GUS	22.62
TRUE	255	D6	HyPRO-NO-4hC-R1-GUS	22.57
TRUE	255	D7	HyPRO-NO-4hC-R2-GAPDH	20.97
TRUE	255	D8	HyPRO-NO-4hC-R2-GAPDH	20.81
TRUE	255	D9	HyPRO-NO-4hC-R2-GAPDH	20.89
TRUE	255	D10	HyPRO-NO-4hC-R2-GUS	23.21
TRUE	255	D11	HyPRO-NO-4hC-R2-GUS	22.85
TRUE	255	D12	HyPRO-NO-4hC-R2-GUS	22.75
TRUE	255	E1	HyPRO-NO-4hT-R1-GAPDH	19.26
TRUE	255	E2	HyPRO-NO-4hT-R1-GAPDH	18.57
TRUE	255	E3	HyPRO-NO-4hT-R1-GAPDH	18.87
TRUE	255	E4	HyPRO-NO-4hT-R1-GUS	21.48
TRUE	255	E5	HyPRO-NO-4hT-R1-GUS	21.43
TRUE	255	E6	HyPRO-NO-4hT-R1-GUS	21.55
TRUE	255	E7	HyPRO-NO-4hT-R2-GAPDH	18.88
TRUE	255	E8	HyPRO-NO-4hT-R2-GAPDH	18.73
TRUE	255	E9	HyPRO-NO-4hT-R2-GAPDH	18.84
TRUE	255	E10	HyPRO-NO-4hT-R2-GUS	21.59
TRUE	255	E11	HyPRO-NO-4hT-R2-GUS	21.65
TRUE	255	E12	HyPRO-NO-4hT-R2-GUS	21.58
TRUE	255	F1	HyPRO-NO-2hT-R1-GAPDH	19.13
TRUE	255	F2	HyPRO-NO-2hT-R1-GAPDH	18.71
TRUE	255	F3	HyPRO-NO-2hT-R1-GAPDH	18.72
TRUE	255	F4	HyPRO-NO-2hT-R1-GUS	21.56
TRUE	255	F5	HyPRO-NO-2hT-R1-GUS	21.42
TRUE	255	F6	HyPRO-NO-2hT-R1-GUS	21.77
TRUE	255	F7	HyPRO-NO-2hT-R2-GAPDH	18.85
TRUE	255	F8	HyPRO-NO-2hT-R2-GAPDH	19.28
TRUE	255	F9	HyPRO-NO-2hT-R2-GAPDH	18.72
TRUE	255	F10	HyPRO-NO-2hT-R2-GUS	21.47
TRUE	255	F11	HyPRO-NO-2hT-R2-GUS	21.52
TRUE	255	F12	HyPRO-NO-2hT-R2-GUS	21.72
TRUE	255	G1	HyPRO-NO-1hT-R1-GAPDH	20.92
TRUE	255	G2	HyPRO-NO-1hT-R1-GAPDH	20.8
TRUE	255	G3	HyPRO-NO-1hT-R1-GAPDH	20.95
TRUE	255	G4	HyPRO-NO-1hT-R1-GUS	21.58
TRUE	255	G5	HyPRO-NO-1hT-R1-GUS	21.39
TRUE	255	G6	HyPRO-NO-1hT-R1-GUS	21.94
TRUE	255	G7	HyPRO-NO-1hT-R2-GAPDH	20.74
TRUE	255	G8	HyPRO-NO-1hT-R2-GAPDH	21
TRUE	255	G9	HyPRO-NO-1hT-R2-GAPDH	20.89
TRUE	255	G10	HyPRO-NO-1hT-R2-GUS	21.21
TRUE	255	G11	HyPRO-NO-1hT-R2-GUS	21.65
TRUE	255	G12	HyPRO-NO-1hT-R2-GUS	21.95
TRUE	255	H1	HyPRO-NO-0hT-R1-GAPDH	20.98
TRUE	255	H2	HyPRO-NO-0hT-R1-GAPDH	21
TRUE	255	H3	HyPRO-NO-0hT-R1-GAPDH	20.65
TRUE	255	H4	HyPRO-NO-0hT-R1-GUS	22.54
TRUE	255	H5	HyPRO-NO-0hT-R1-GUS	22.79
TRUE	255	H6	HyPRO-NO-0hT-R1-GUS	22.82
TRUE	255	H7	HyPRO-NO-0hT-R2-GAPDH	20.98
TRUE	255	H8	HyPRO-NO-0hT-R2-GAPDH	20.98
TRUE	255	H9	HyPRO-NO-0hT-R2-GAPDH	20.85
TRUE	255	H10	HyPRO-NO-0hT-R2-GUS	23.28
TRUE	255	H11	HyPRO-NO-0hT-R2-GUS	23.48
TRUE	255	H12	HyPRO-NO-0hT-R2-GUS	22.97

## Sheet: SA
This dataset corresponds to the experiment “HyPRO- treated with SA” performed using SYBR Green I / HRM Dye (465–510) detection.
Experiment: HyPRO- treated with SA Selected Filter: SYBR Green I / HRM Dye (465-510)
Include	Color	Pos	Name	Cp	Concentration	Standard	Status
TRUE	255	A1	HyPRO-SA-0hC-R1-GAPDH	20.89		0
TRUE	255	A2	HyPRO-SA-0hC-R1-GAPDH	20.55		0
TRUE	255	A3	HyPRO-SA-0hC-R1-GAPDH	20.43		0
TRUE	255	A4	HyPRO-SA-0hC-R1-GUS	23.62		0
TRUE	255	A5	HyPRO-SA-0hC-R1-GUS	23.57		0
TRUE	255	A6	HyPRO-SA-0hC-R1-GUS	23.26		0
TRUE	255	A7	HyPRO-SA-0hC-R2-GAPDH	20.55		0
TRUE	255	A8	HyPRO-SA-0hC-R2-GAPDH	20.59		0
TRUE	255	A9	HyPRO-SA-0hC-R2-GAPDH	19.99		0
TRUE	255	A10	HyPRO-SA-0hC-R2-GUS	23.62		0
TRUE	255	A11	HyPRO-SA-0hC-R2-GUS	23.73		0
TRUE	255	A12	HyPRO-SA-0hC-R2-GUS	23.52		0
TRUE	255	B1	HyPRO-SA-1hC-R1-GAPDH	20.63		0
TRUE	255	B2	HyPRO-SA-1hC-R1-GAPDH	20.41		0
TRUE	255	B3	HyPRO-SA-1hC-R1-GAPDH	20.69		0
TRUE	255	B4	HyPRO-SA-1hC-R1-GUS	23.89		0
TRUE	255	B5	HyPRO-SA-1hC-R1-GUS	23.5		0
TRUE	255	B6	HyPRO-SA-1hC-R1-GUS	23.54		0
TRUE	255	B7	HyPRO-SA-1hC-R2-GAPDH	20.81		0
TRUE	255	B8	HyPRO-SA-1hC-R2-GAPDH	20.66		0
TRUE	255	B9	HyPRO-SA-1hC-R2-GAPDH	20.76		0
TRUE	255	B10	HyPRO-SA-1hC-R2-GUS	23.71		0
TRUE	255	B11	HyPRO-SA-1hC-R2-GUS	23.89		0
TRUE	255	B12	HyPRO-SA-1hC-R2-GUS	24.27		0
TRUE	255	C1	HyPRO-SA-2hC-R1-GAPDH	20.13		0
TRUE	255	C2	HyPRO-SA-2hC-R1-GAPDH	19.96		0
TRUE	255	C3	HyPRO-SA-2hC-R1-GAPDH	20.46		0
TRUE	255	C4	HyPRO-SA-2hC-R1-GUS	22.91		0
TRUE	255	C5	HyPRO-SA-2hC-R1-GUS	23.38		0
TRUE	255	C6	HyPRO-SA-2hC-R1-GUS	23.62		0
TRUE	255	C7	HyPRO-SA-2hC-R2-GAPDH	20.23		0
TRUE	255	C8	HyPRO-SA-2hC-R2-GAPDH	20.3		0
TRUE	255	C9	HyPRO-SA-2hC-R2-GAPDH	20.29		0
TRUE	65280	C10	HyPRO-SA-2hC-R2-GUS			0
TRUE	255	C11	HyPRO-SA-2hC-R2-GUS	23.7		0
TRUE	255	C12	HyPRO-SA-2hC-R2-GUS	23.73		0
TRUE	255	D1	HyPRO-SA-4hC-R1-GAPDH	20.48		0
TRUE	255	D2	HyPRO-SA-4hC-R1-GAPDH	20.28		0
TRUE	255	D3	HyPRO-SA-4hC-R1-GAPDH	19.96		0
TRUE	255	D4	HyPRO-SA-4hC-R1-GUS	23.78		0
TRUE	255	D5	HyPRO-SA-4hC-R1-GUS	23.48		0
TRUE	255	D6	HyPRO-SA-4hC-R1-GUS	23.32		0
TRUE	255	D7	HyPRO-SA-4hC-R2-GAPDH	19.99		0
TRUE	255	D8	HyPRO-SA-4hC-R2-GAPDH	20.4		0
TRUE	255	D9	HyPRO-SA-4hC-R2-GAPDH	19.95		0
TRUE	255	D10	HyPRO-SA-4hC-R2-GUS	23.61		0
TRUE	255	D11	HyPRO-SA-4hC-R2-GUS	23.44		0
TRUE	255	D12	HyPRO-SA-4hC-R2-GUS	23.49		0
TRUE	255	E1	HyPRO-SA-4hT-R1-GAPDH	20.48		0
TRUE	255	E2	HyPRO-SA-4hT-R1-GAPDH	20.33		0
TRUE	255	E3	HyPRO-SA-4hT-R1-GAPDH	19.94		0
TRUE	255	E4	HyPRO-SA-4hT-R1-GUS	22.84		0
TRUE	255	E5	HyPRO-SA-4hT-R1-GUS	22.22		0
TRUE	255	E6	HyPRO-SA-4hT-R1-GUS	22.24		0
TRUE	255	E7	HyPRO-SA-4hT-R2-GAPDH	20.44		0
TRUE	255	E8	HyPRO-SA-4hT-R2-GAPDH	19.98		0
TRUE	255	E9	HyPRO-SA-4hT-R2-GAPDH	20.61		0
TRUE	255	E10	HyPRO-SA-4hT-R2-GUS	22.41		0
TRUE	255	E11	HyPRO-SA-4hT-R2-GUS	22.72		0
TRUE	255	E12	HyPRO-SA-4hT-R2-GUS	22.55		0
TRUE	255	F1	HyPRO-SA-2hT-R1-GAPDH	19.97		0
TRUE	255	F2	HyPRO-SA-2hT-R1-GAPDH	19.99		0
TRUE	255	F3	HyPRO-SA-2hT-R1-GAPDH	20.38		0
TRUE	255	F4	HyPRO-SA-2hT-R1-GUS	22.85		0
TRUE	255	F5	HyPRO-SA-2hT-R1-GUS	22.74		0
TRUE	255	F6	HyPRO-SA-2hT-R1-GUS	22.46		0
TRUE	255	F7	HyPRO-SA-2hT-R2-GAPDH	20.48		0
TRUE	255	F8	HyPRO-SA-2hT-R2-GAPDH	19.83		0
TRUE	255	F9	HyPRO-SA-2hT-R2-GAPDH	20.46		0
TRUE	255	F10	HyPRO-SA-2hT-R2-GUS	22.84		0
TRUE	255	F11	HyPRO-SA-2hT-R2-GUS	22.48		0
TRUE	255	F12	HyPRO-SA-2hT-R2-GUS	22.83		0
TRUE	255	G1	HyPRO-SA-1hT-R1-GAPDH	19.76		0
TRUE	255	G2	HyPRO-SA-1hT-R1-GAPDH	19.84		0
TRUE	255	G3	HyPRO-SA-1hT-R1-GAPDH	19.71		0
TRUE	255	G4	HyPRO-SA-1hT-R1-GUS	23.77		0
TRUE	255	G5	HyPRO-SA-1hT-R1-GUS	23.87		0
TRUE	255	G6	HyPRO-SA-1hT-R1-GUS	23.72		0
TRUE	255	G7	HyPRO-SA-1hT-R2-GAPDH	19.92		0
TRUE	255	G8	HyPRO-SA-1hT-R2-GAPDH	20.6		0
TRUE	255	G9	HyPRO-SA-1hT-R2-GAPDH	20.58		0
TRUE	255	G10	HyPRO-SA-1hT-R2-GUS	23.64		0
TRUE	255	G11	HyPRO-SA-1hT-R2-GUS	23.85		0
TRUE	255	G12	HyPRO-SA-1hT-R2-GUS	23.88		0
TRUE	255	H1	HyPRO-SA-0hT-R1-GAPDH	20.75		0
TRUE	255	H2	HyPRO-SA-0hT-R1-GAPDH	20.41		0
TRUE	255	H3	HyPRO-SA-0hT-R1-GAPDH	20.68		0
TRUE	255	H4	HyPRO-SA-0hT-R1-GUS	23.49		0
TRUE	255	H5	HyPRO-SA-0hT-R1-GUS	23.68		0
TRUE	255	H6	HyPRO-SA-0hT-R1-GUS	23.76		0
TRUE	255	H7	HyPRO-SA-0hT-R2-GAPDH	20.66		0
TRUE	255	H8	HyPRO-SA-0hT-R2-GAPDH	20.63		0
TRUE	255	H9	HyPRO-SA-0hT-R2-GAPDH	20.78		0
TRUE	255	H10	HyPRO-SA-0hT-R2-GUS	23.64		0
TRUE	255	H11	HyPRO-SA-0hT-R2-GUS	23.54		0
TRUE	255	H12	HyPRO-SA-0hT-R2-GUS	23.54		0
